# Supplementary material for: Technical Report: A Comprehensive Comparison between Different Quantification Versions of Nightingale Health’s 1H-NMR Metabolomics Platform
Source: Metabolites. 2023 Nov 30;13(12):1181. doi: 10.3390/metabo13121181 (PMC10745109; doi:10.3390/metabo13121181)
Supplement: Supplementary file 1 [file metabolites-13-01181-s001.zip]

Archive with 1 entries (1 files):
- metabolites-2685429-supplementary.pdf
